# Supplementary material for: Can forensic radiological skeletal age estimation be performed by examining ischiopubic-ilioischial-iliopubic synchondrosis in computed tomography images?
Source: PLoS One. 2022 Apr 28;17(4):e0266682. doi: 10.1371/journal.pone.0266682 (PMC9049324; doi:10.1371/journal.pone.0266682)
Supplement: S1 File — (XLSX) [file pone.0266682.s001.xlsx]

## Sheet: Sayfa1
No:	group	sex	age	ischiopubic	ilioischial	iliopubic		No:	group	sex	age	ischiopubic	ilioischial	iliopubic
E1-1	1	e	8	0	0	0		K1-1	1	k	8	0	0	0
E1-2	1	e	8	0	0	0		K1-2	1	k	8	0	0	0
E1-3	1	e	8	0	0	0		K1-3	1	k	8	0	0	0
E1-4	1	e	8	0	0	0		K1-4	1	k	8	2	0	0
E1-5	1	e	8	0	0	0		K1-5	1	k	8	0	0	0
E1-6	1	e	8	0	0	0		K1-6	1	k	8	0	0	0
E1-7	1	e	8	0	0	0		K1-7	1	k	8	1	0	0
E1-8	1	e	9	0	0	0		K1-8	1	k	8	2	0	0
E1-9	1	e	9	0	0	0		K1-9	1	k	8	1	0	0
E1-10	1	e	9	0	0	0		K1-10	1	k	8	0	0	0				0 open
E1-11	1	e	9	0	0	0		K1-11	1	k	9	1	0	0				1 semiclosure
E1-12	1	e	9	0	0	0		K1-12	1	k	9	0	0	0				2 closed
E1-13	1	e	9	0	0	0		K1-13	1	k	9	0	0	0
E1-14	1	e	9	0	0	0		K1-14	1	k	9	0	1	0
E1-15	1	e	9	0	0	0		K1-15	1	k	9	0	0	0
E1-16	1	e	9	0	0	0		K1-16	1	k	9	0	0	0
E2-1	2	e	10	0	0	0		K2-1	2	k	10	0	0	0
E2-2	2	e	10	0	0	0		K2-2	2	k	10	0	0	0
E2-3	2	e	10	0	0	0		K2-3	2	k	10	0	0	0
E2-4	2	e	10	0	1	0		K2-4	2	k	10	0	0	0
E2-5	2	e	10	0	0	0		K2-5	2	k	10	0	0	0
E2-6	2	e	10	0	1	0		K2-6	2	k	10	0	0	0
E2-7	2	e	10	0	0	0		K2-7	2	k	10	1	1	0
E2-8	2	e	10	0	0	0		K2-8	2	k	10	1	1	0
E2-9	2	e	10	0	1	0		K2-9	2	k	10	0	1	0
E2-10	2	e	10	0	0	0		K2-10	2	k	10	0	0	0
E2-11	2	e	10	0	0	0		K2-11	2	k	10	0	1	0
E2-12	2	e	10	0	0	0		K2-12	2	k	10	0	0	0
E2-13	2	e	10	0	0	0		K2-13	2	k	10	0	0	0
E2-14	2	e	10	0	1	0		K2-14	2	k	10	1	2	1
E2-15	2	e	10	0	0	0		K2-15	2	k	10	1	1	0
E3-1	3	e	11	0	1	0		K3-1	3	k	11	0	1	0
E3-2	3	e	11	0	0	0		K3-2	3	k	11	0	1	0
E3-3	3	e	11	0	0	0		K3-3	3	k	11	1	2	1
E3-4	3	e	11	0	1	0		K3-4	3	k	11	0	1	0
E3-5	3	e	11	0	2	0		K3-5	3	k	11	1	2	1
E3-6	3	e	11	0	0	0		K3-6	3	k	11	1	2	1
E3-7	3	e	11	0	0	0		K3-7	3	k	11	1	2	1
E3-8	3	e	11	0	1	0		K3-8	3	k	11	0	1	0
E3-9	3	e	11	0	0	0		K3-9	3	k	11	1	2	1
E3-10	3	e	11	0	0	0		K3-10	3	k	11	1	2	1
E3-11	3	e	11	0	0	0		K3-11	3	k	11	1	2	1
E3-12	3	e	11	0	0	0		K3-12	3	k	11	1	1	1
E3-13	3	e	11	0	0	0		K3-13	3	k	11	2	2	2
E3-14	3	e	11	1	1	0		K3-14	3	k	11	2	2	2
E3-15	3	e	11	0	1	0		K3-15	3	k	11	1	2	2
E3-16	3	e	11	0	1	0		K3-16	3	k	11	0	1	0
E3-17	3	e	11	1	2	1
E3-18	3	e	11	0	2	1
E3-19	3	e	11	0	0	0
E3-20	3	e	11	1	2	1
E4-1	4	e	12	0	1	0		K4-1	4	k	12	1	2	1
E4-2	4	e	12	0	1	0		K4-2	4	k	12	1	2	1
E4-3	4	e	12	1	2	1		K4-3	4	k	12	1	2	1
E4-4	4	e	12	0	1	0		K4-4	4	k	12	1	2	1
E4-5	4	e	12	1	1	1		K4-5	4	k	12	1	2	1
E4-6	4	e	12	0	1	0		K4-6	4	k	12	1	2	2
E4-7	4	e	12	0	1	0		K4-7	4	k	12	1	2	1
E4-8	4	e	12	1	2	2		K4-8	4	k	12	1	2	2
E4-9	4	e	12	1	0	0		K4-9	4	k	12	2	2	2
E4-10	4	e	12	1	0	0		K4-10	4	k	12	2	2	2
E4-11	4	e	12	2	2	2		K4-11	4	k	12	2	2	2
E4-12	4	e	12	1	1	1		K4-12	4	k	12	2	2	2
E4-13	4	e	12	1	1	1		K4-13	4	k	12	2	2	2
E4-14	4	e	12	1	2	1		K4-14	4	k	12	1	1	1
E4-15	4	e	12	0	1	0		K4-15	4	K	12	1	2	1
E4-16	4	e	12	0	0	0
E4-17	4	e	12	0	1	0
E4-18	4	e	12	0	1	0
E4-19	4	e	12	0	0	0
E5-1	5	e	13	1	2	1		K5-1	5	k	13	1	2	1
E5-2	5	e	13	1	1	1		K5-2	5	k	13	2	2	2
E5-3	5	e	13	1	2	2		K5-3	5	k	13	2	2	2
E5-4	5	e	13	1	1	1		K5-4	5	k	13	2	2	2
E5-5	5	e	13	1	2	2		K5-5	5	k	13	2	2	2
E5-6	5	e	13	1	2	2		K5-6	5	k	13	2	2	2
E5-7	5	e	13	1	1	1		K5-7	5	k	13	2	2	2
E5-8	5	e	13	1	2	1		K5-8	5	k	13	2	2	2
E5-9	5	e	13	1	1	1		K5-9	5	k	13	2	2	2
E5-10	5	e	13	1	1	1		K5-10	5	k	13	2	2	2
E5-11	5	e	13	1	2	2		K5-11	5	k	13	2	2	2
E5-12	5	e	13	1	2	2		K5-12	5	k	13	2	2	2
E5-13	5	e	13	1	1	1		K5-13	5	k	13	2	2	2
E5-14	5	e	13	1	1	1		K5-14	5	K	13	2	2	2
E5-15	5	e	13	1	2	1		K5-15	5	k	13	2	2	2
E5-16	5	e	13	2	2	2
E5-17	5	e	13	2	2	2
E5-18	5	e	13	0	0	0
E5-19	5	e	13	1	2	2
E5-20	5	e	13	1	2	2
E6-1	6	e	14	1	1	1		K6-1	6	k	14	2	2	2
E6-2	6	e	14	1	2	1		K6-2	6	k	14	2	2	2
E6-3	6	e	14	1	2	2		K6-3	6	k	14	2	2	2
E6-4	6	e	14	1	2	2		K6-4	6	k	14	2	2	2
E6-5	6	e	14	1	2	1		K6-5	6	k	14	2	2	2
E6-6	6	e	14	1	2	2		K6-6	6	k	14	2	2	2
E6-7	6	e	14	1	2	2		K6-7	6	k	14	2	2	2
E6-8	6	e	14	1	1	1		K6-8	6	k	14	2	2	2
E6-9	6	e	14	2	2	2		K6-9	6	k	14	2	2	2
E6-10	6	e	14	1	1	1		K6-10	6	k	14	2	2	2
E6-11	6	e	14	1	2	2		K6-11	6	k	14	2	2	2
E6-12	6	e	14	2	2	2		K6-12	6	k	14	2	2	2
E6-13	6	e	14	1	1	1		K6-13	6	k	14	2	2	2
E6-14	6	e	14	1	2	2		K6-14	6	k	14	2	2	2
E6-15	6	e	14	2	2	2		K6-15	6	k	14	2	2	2
E6-16	6	e	14	1	2	2		K6-16	6	K	14	2	2	2
E6-17	6	e	14	2	2	2		K6-17	6	K	14	2	2	2
E6-18	6	e	14	1	2	2
E6-19	6	e	14	1	1	1
E6-20	6	e	14	1	2	2
E6-21	6	e	14	1	2	2
E6-22	6	e	14	2	2	2
E6-23	6	e	14	2	2	2
E7-1	7	e	15	2	2	2		K7-1	7	k	15	2	2	2
E7-2	7	e	15	2	2	2		K7-2	7	k	15	2	2	2
E7-3	7	e	15	1	2	2		K7-3	7	k	15	2	2	2
E7-4	7	e	15	1	1	1		K7-4	7	k	15	2	2	2
E7-5	7	e	15	2	2	2		K7-5	7	k	15	2	2	2
E7-6	7	e	15	2	2	2		K7-6	7	k	15	2	2	2
E7-7	7	e	15	2	2	2		K7-7	7	k	15	2	2	2
E7-8	7	e	15	2	2	2		K7-8	7	k	15	2	2	2
E7-9	7	e	15	2	2	2		K7-9	7	k	15	2	2	2
E7-10	7	e	15	2	2	2		K7-10	7	k	15	2	2	2
E7-11	7	e	15	2	2	2		K7-11	7	k	15	2	2	2
E7-12	7	e	15	2	2	2		K7-12	7	k	15	2	2	2
E7-13	7	e	15	2	2	2		K7-13	7	k	15	2	2	2
E7-14	7	e	15	2	2	2		K7-14	7	k	15	2	2	2
E7-15	7	e	15	2	2	2		K7-15	7	k	15	2	2	2
E7-16	7	e	15	2	2	2		K7-16	7	k	15	2	2	2
E7-17	7	e	15	2	2	2		K7-17	7	k	15	2	2	2
E7-18	7	e	15	2	2	2		K7-18	7	k	15	2	2	2
E7-19	7	e	15	2	2	2		K7-19	7	k	16	2	2	2
E7-20	7	e	15	2	2	2		K7-20	7	k	16	2	2	2
E7-21	7	e	15	2	2	2		K7-21	7	k	16	2	2	2
E7-22	7	e	15	2	2	2		K7-22	7	k	16	2	2	2
E7-23	7	e	15	2	2	2		K7-23	7	k	16	2	2	2
E7-24	7	e	15	2	2	2		K7-24	7	k	16	2	2	2
E7-25	7	e	15	2	2	2		K7-25	7	k	16	2	2	2
E7-26	7	e	15	2	2	2		K7-26	7	k	16	2	2	2
E7-27	7	e	15	2	2	2
E7-28	7	e	16	2	2	2
E7-29	7	e	16	2	2	2
E7-30	7	e	16	2	2	2
E7-31	7	e	16	2	2	2
E7-32	7	e	16	2	2	2
				16
				0
				12
				0
				18	127
				0	99
				20	226
				0
				22
				0
				20
				0
				19
				0
				127
